# Supplementary material for: The gut microbiome as a target for regulatory T cell-based immunotherapy: induction of regulatory lymphocytes by oral administration of anti-LPS enriched colostrum alleviates immune mediated colitis
Source: BMC Gastroenterol. 2015 Oct 30;15:154. doi: 10.1186/s12876-015-0388-x (PMC4628342; doi:10.1186/s12876-015-0388-x)
Supplement: Additional file 1: — Supplemenatry file with data of experiments. (XLS 116 kb) [file 12876_2015_388_MOESM1_ESM.xls]

## Sheet: weight
15.5.2011
Anti LPS in Balb/c mice (male)		TNBS-collitis			mice weight
	group A	sensitiz	TNBS		sacrifice
TNBS, water	#	1.5.11	8.5.11	9.5.11	11.5.11	% weight loss	P value
	1	26.38	27.42	24.84	23.27	0.151349
	2	22.07	22.23	20.38	18	0.190283
	3	24.5	25.11	22.42	20.11	0.199124
	4	26.31	27	24.51	22.77	0.156667
	AVG	24.815	25.44	23.0375	21.0375	0.174356
	std.dev.	2.02637	2.36411	2.0705	2.4544	0.0238701
	group B	sensitiz	TNBS		Sacrifice
TNBS, colostrum cont	#	1.5.11	8.5.11	9.5.11	11.5.11	% weight loss	P value
	1	26.41	27.15	24.11	22.45	0.173112
	2	24.14	24.62	22.22	19.78	0.196588
	3	21.01	21.98	20.51	19.1	0.131028
	4	24.7	25.3	23.97	21.05	0.167984
	AVG	24.065	24.7625	22.7025	20.595	0.167178
	std.dev.	2.25395	2.141	1.69583	1.47731	0.027127	0.704909	A-B
	group C	sensitiz	TNBS		sacrifice
TNBS, 50µg anti LPS	#	1.5.11	8.5.11	9.5.11	11.5.11	% weight loss	P value
	1	24.92	25.36	24.03	23	0.0930599
	2	22.95	23.21	22.05	20.95	0.0973718
	3	24.12	24.74	22.96	23.44	0.0525465
	4	25.31	25.68	24.07	24.08	0.0623053
	AVG	24.325	24.7475	23.2775	22.8675	0.0763209
	std.dev.	1.04194	1.09676	0.966415	1.35306	0.0222486	0.000957226	A-C
	group D	sensitiz	TNBS		Sacrifice
TNBS, 500µg anti LPS	#	1.5.11	8.5.11	9.5.11	11.5.11	% weight loss	P value
	1	23.64	24.02	22.22	21.36	0.110741
	2	23.57	24.64	22.73	23.58	0.0430195
	3	25.96	26.56	24.38	24.45	0.0794428
	4	22.47	23.34	21.88	22.14	0.0514139
	AVG	23.91	24.64	22.8025	22.8825	0.0711543
	std.dev.	1.46795	1.38574	1.10816	1.39199	0.0306434	0.00180595	A-D
																	weight loss
		Averages				STDev					P value						Avg	STD
		Sensitization	TNBS	Sacrifice		Sensitization	TNBS	Sacrifice			Sensitization	TNBS	Sacrifice			TNBS, water	17.4356	2.38701
A	TNBS, water	24.82	25.44	21.04	A	2.03	2.36	2.45		A						TNBS, colostrum cont	16.7178	2.7127
B	TNBS, colostrum cont	24.07	24.76	20.6	B	2.25	2.14	1.48		B	0.638269	0.685772	0.767819			TNBS, 50µg anti LPS	7.63209	2.22486
C	TNBS, 50µg anti LPS	24.33	24.75	22.87	C	1.04	1.1	1.35		C	0.682143	0.614204	0.239415			TNBS, 500µg anti LPS	7.11543	3.06434
D	TNBS, 500µg anti LPS	23.91	24.64	22.88	D	1.47	1.39	1.39		D	0.496677	0.580574	0.238829
					* p =0.001
					** p =0.002
																	* P<0.001

## Sheet: Pathology score
TNBS-induced colitis May 2011						Pathology results
Group A TNBS, water							Group B colostrum cont							Group C 50µg anti LPS							Group D 500µg anti LPS
	E	I	D	R	sum			E	I	D	R	sum			E	I	D	R	sum			E	I	D	R	sum
A1	3	3	3	3	12		B1	3	3	3	3	12		C1	3	3	2	1	9		D1	2	2	2	2	8
A2	3	3	3	3	12		B2	3	3	3	3	12		C2	2	2	2	2	8		D2	3	3	2	2	10
A3	3	3	2	2	10		B3	3	3	3	3	12		C3	1	2	2	1	6		D3	1	2	2	2	7
A4	1	2	1	1	5		B4	2	1	1.5	0.5	5		C4	1	2	2	1	6		D4	1	1	0	0	2
Sum	10	11	9	9	39		Sum	11	10	10.5	9.5	41		Sum	7	9	8	5	29		Sum	7	8	6	6	27
Mean	2.5	2.75	2.25	2.25	9.75		Mean	2.75	2.5	2.625	2.375	10.25		Mean	1.75	2.25	2	1.25	7.25		Mean	1.75	2	1.5	1.5	6.75
SD	1	0.5	0.957427	0.957427			SD	0.5	1	0.75	1.25			SD	0.957427	0.5	0	0.5			SD	0.957427	0.816497	1	1
SE	0.5	0.25	0.478714	0.478714			SE	0.25	0.5	0.375	0.625			SE	0.478714	0.25	0	0.25			SE	0.478714	0.408248	0.5	0.5
							TTEST (A)	0.675809	0.675809	0.561358	0.879397	0.842309		TTEST (A)	0.320281	0.207031	0.637618	0.129409	0.237297		TTEST (A)	0.320281	0.178285	0.320281	0.320281	0.252849
														TTEST (B)	0.129409	0.675809	0.194171	0.171149	0.189077		TTEST (B)	0.129409	0.469123	0.125809	0.318157	0.201642
											Average							SE
											Extent	Inflammation	Damage	Regeneration				Extent	Inflammation	Damage	Regeneration
									A	TNBS, water	2.5	2.75	2.25	2.25			TNBS, water	0.5	0.25	0.478714	0.478714
									B	TNBS, colostrum cont	2.75	2.5	2.625	2.375			TNBS, colostrum cont	0.25	0.5	0.375	0.625
									C	TNBS, 50µg anti LPS	1.75	2.25	2	1.25			TNBS, 50µg anti LPS	0.478714	0.25	0	0.25
									D	TNBS, 500µg anti LPS	1.75	2	1.5	1.5			TNBS, 500µg anti LPS	0.478714	0.408248	0.5	0.5
								E-Extent
								I- Inflammation
								D- Damage
								R-Regeneration

## Sheet: IL-10
31.5.2011	IL-10 ELISA	anti LPS-colitis exp 2
	standard	OD1	OD2	average	av-blank
	0	0.057	0.06	0.0585	0
	15.6	0.111	0.107	0.109	0.0505
	31.2	0.147	0.147	0.147	0.0885
	62.5	0.217	0.212	0.2145	0.156
	125	0.351	0.34	0.3455	0.287
	250	0.64	0.605	0.6225	0.564
	positive control	0.352	0.34	0.346
	#	O.D.1	O.D.2	average	concentration	Average	STD	TTEST
TNBS	A1	0.099	0.099	0.099	39.3182
DDW p.o.	A2	0.133	0.136	0.1345	55.4545
	A3	0.118	0.114	0.116	47.0455
	A4	0.1	0.101	0.1005	40	45.4545	7.52635
	B1	0.126	0.123	0.1245	50.9091
TNBS	B2	0.103	0.105	0.104	41.5909
BCP p.o.	B3	0.122	0.117	0.1195	48.6364
	B4	0.095	0.098	0.0965	38.1818	44.8295	5.94793	0.900584
TNBS	C1	0.1	0.102	0.101	40.2273
Travalen 50µg p.o.	C2	0.117		0.117	47.5
	C3	0.098		0.098	38.8636
	C4	0.076	0.076	0.076	28.8636	38.8636	7.66912	0.265867
	D1	0.191	0.179	0.185	78.4091
TNBS	D2	0.081	0.079	0.08	30.6818
500µg Travalen p.o.	D3	0.078	0.076	0.077	29.3182
	D4	0.587		0.587	261.136	99.8864	109.897	0.361177
						Avearge	STDev
					TNBS, Control (water)	45.4545	7.52635
					TNBS, Colostrum control	44.8295	5.94793
					TNBS, Anti LPS 50µg	38.8636	7.66912
					TNBS, Anti LPS 500µg	99.8864	109.897

## Sheet: IL-10 (corrected)
31.5.2011	IL-10 ELISA	anti LPS-colitis exp 2
	standard	OD1	OD2	average	av-blank
	0	0.057	0.06	0.0585	0
	15.6	0.111	0.107	0.109	0.0505
	31.2	0.147	0.147	0.147	0.0885
	62.5	0.217	0.212	0.2145	0.156
	125	0.351	0.34	0.3455	0.287
	250	0.64	0.605	0.6225	0.564
	positive control	0.352	0.34	0.346
	#	O.D.1	O.D.2	average	concentration	Average	STD	TTEST
TNBS	A1	0.099	0.099	0.099	39.3182
DDW p.o.	A2	0.133	0.136	0.1345	55.4545
	A3	0.118	0.114	0.116	47.0455
	A4	0.1	0.101	0.1005	40	45.4545	7.52635
	B1	0.126	0.123	0.1245	50.9091
TNBS	B2	0.103	0.105	0.104	41.5909
BCP p.o.	B3	0.122	0.117	0.1195	48.6364
	B4	0.095	0.098	0.0965	38.1818	44.8295	5.94793	0.900584
TNBS	C1	0.1	0.102	0.101	40.2273
Travalen 50µg p.o.	C2	0.117		0.117	47.5
	C3	0.098		0.098	38.8636
	C4	0.076	0.076	0.076	28.8636	38.8636	7.66912	0.265867
	D1	0.191	0.179	0.185	78.4091
TNBS	D2	0.081	0.079	0.08	30.6818
500µg Travalen p.o.	D3	0.078	0.076	0.077	29.3182
	D4	0.587		0.587	261.136	46.1364	27.9573	0.963614
					אין דופליקאט והערך חריג לכן לא חושב בממוצע
						Avearge	STDev
					TNBS, Control (water)	45.4545	7.52635
					TNBS, Colostrum control	44.8295	5.94793
					TNBS, Anti LPS 50µg	38.8636	7.66912
					TNBS, Anti LPS 500µg	46	28
